# Supplementary material for: Megf10‐related engulfment of excitatory postsynapses by astrocytes following severe brain injury
Source: CNS Neurosci Ther. 2023 Apr 20;29(10):2873–83. doi: 10.1111/cns.14223 (PMC10493650; doi:10.1111/cns.14223)
Supplement: Supplementary file 1 — Figure S1. [file CNS-29-2873-s001.zip]

Archive with 6 entries (6 files):
- abca1.jpg
- figure S1.tif
- lamp2.jpg
- megf10.jpg
- original-psd95 CNSNT-2022-943.R2.jpg
- original-vglut1 CNSNT-2022-943.R2.jpg
